# Supplementary material for: cDNA Transcriptome of Arabidopsis Reveals Various Defense Priming Induced by a Broad-Spectrum Biocontrol Agent Burkholderia sp. SSG
Source: Int J Mol Sci. 2022 Mar 15;23(6):3151. doi: 10.3390/ijms23063151 (PMC8954528; doi:10.3390/ijms23063151)
Supplement: Supplementary file 1 [file ijms-23-03151-s001.zip]

Archive with 13 entries (13 files):
- Sumplementary/Fig. S1.pdf
- Sumplementary/Fig. S2.pdf
- Sumplementary/Fig. S3.pdf
- Sumplementary/Fig. S4.pdf
- Sumplementary/Fig. S5.pdf
- Sumplementary/Fig. S6.pdf
- Sumplementary/Fig. S7.pdf
- Sumplementary/Fig. S8.pdf
- Sumplementary/Table S1.xlsx
- Sumplementary/Table S2.xlsx
- Sumplementary/Table S3.xlsx
- Sumplementary/Table S4.xlsx
- Sumplementary/Table S5.xlsx
