# Supplementary material for: cDNA Transcriptome of Arabidopsis Reveals Various Defense Priming Induced by a Broad-Spectrum Biocontrol Agent Burkholderia sp. SSG
Source: Int J Mol Sci. 2022 Mar 15;23(6):3151. doi: 10.3390/ijms23063151 (PMC8954528; doi:10.3390/ijms23063151)
Supplement: Supplementary file 1 [file ijms-23-03151-s001.zip › Sumplementary/Table S1.xlsx]

## Sheet: Sheet1
AGI	Exposure	log2FC	logCPM	F	PValue	FDR
AT3G58140	6h	-8.05928	5.29716	121.833	2.64128e-28	4.09653e-24
AT1G47395	6h	1.93988	7.44261	120.823	4.38977e-28	4.09653e-24
AT5G13650	6h	7.53551	4.87595	81.3031	1.98064e-19	1.23222e-15
AT4G10840	6h	-7.2294	4.5362	68.3539	1.38851e-16	6.47879e-13
AT1G13609	6h	2.08544	6.15656	61.0014	5.77733e-15	2.15656e-11
AT5G33355	6h	-1.26957	7.38947	57.2259	3.92949e-14	1.22233e-10
AT4G17615	6h	-2.35141	5.55316	50.2181	1.38788e-12	3.70048e-09
AT3G59820	6h	6.70048	4.18792	45.4401	1.58517e-11	3.69821e-08
AT2G14247	6h	1.61746	6.32171	44.9268	2.05983e-11	4.27163e-08
AT1G61890	6h	-0.664111	10.2997	42.6301	6.65569e-11	1.24222e-07
AT5G12030	6h	1.20879	6.84939	37.4966	9.2029e-10	1.56148e-06
AT2G22870	6h	-6.3747	3.85333	35.5078	2.55162e-09	3.74922e-06
AT3G47340	6h	-1.25056	6.61281	35.3529	2.76283e-09	3.74922e-06
AT1G47400	6h	1.77261	5.76382	35.3183	2.81232e-09	3.74922e-06
AT1G22930	6h	3.01899	4.66043	34.6102	4.04506e-09	5.03313e-06
AT1G57820	6h	-6.31219	3.81547	33.8788	5.88928e-09	6.86985e-06
AT1G55490	6h	6.31361	3.88382	33.1995	8.34991e-09	9.00107e-06
AT4G38510	6h	-6.26534	3.8094	33.1033	8.77291e-09	9.00107e-06
AT4G33150	6h	-6.26004	3.80877	33.0187	9.16311e-09	9.00107e-06
AT3G02710	6h	6.25625	3.87501	32.2341	1.37175e-08	1.28012e-05
AT3G46230	6h	1.22282	6.53479	31.4316	2.07321e-08	1.84259e-05
AT4G28240	6h	-0.957574	7.24813	30.8768	2.75881e-08	2.34047e-05
AT3G24170	6h	6.16322	3.80584	29.8696	4.63585e-08	3.76189e-05
AT3G07160	6h	1.88544	5.34467	28.7431	8.28895e-08	6.44604e-05
AT3G45970	6h	-1.05653	6.75225	28.014	1.20778e-07	9.01683e-05
AT1G07400	6h	1.19456	6.39317	27.4316	1.63193e-07	0.000117148
AT4G35770	6h	-0.554304	9.78526	26.9847	2.0561e-07	0.00014213
AT2G29650	6h	-6.02434	3.62109	26.7638	2.30502e-07	0.000149498
AT5G57110	6h	-6.0227	3.62109	26.7488	2.3229e-07	0.000149498
AT1G52400	6h	0.730785	7.97735	25.7741	3.84716e-07	0.000239345
AT4G34100	6h	-1.91351	5.09455	25.3656	4.75392e-07	0.000286216
AT2G05520	6h	0.461046	11.642	24.9246	5.97516e-07	0.000348501
AT3G59930	6h	-0.700185	8.00655	24.4824	7.51551e-07	0.000425059
AT4G04840	6h	-0.879821	7.09307	24.0946	9.19108e-07	0.000504536
AT3G09630	6h	0.576489	8.97089	23.4613	1.27708e-06	0.00068101
AT1G16010	6h	-5.81294	3.52785	23.3542	1.35014e-06	0.000699973
AT2G29500	6h	1.35399	5.83142	23.3002	1.38859e-06	0.000700449
AT2G41240	6h	3.60609	3.97952	23.0232	1.60371e-06	0.000787673
AT1G20440	6h	-0.465868	10.7927	22.881	1.7268e-06	0.000826384
AT2G26890	6h	-4.18024	3.66077	20.6756	5.4491e-06	0.00253768
AT1G18300	6h	0.545992	8.91055	20.632	5.57462e-06	0.00253768
AT5G13390	6h	-0.903204	6.73518	20.5161	5.92224e-06	0.00263173
AT4G30490	6h	-5.67457	3.39837	20.4613	6.09435e-06	0.00264523
AT1G24100	6h	-0.747186	7.35362	20.2007	6.98334e-06	0.00296221
AT1G72920	6h	1.21331	5.89715	19.946	7.97785e-06	0.00328041
AT5G52310	6h	-0.646626	7.90461	19.9204	8.08503e-06	0.00328041
AT3G06510	6h	5.61934	3.44041	19.3425	1.09399e-05	0.00434432
AT3G48170	6h	5.60824	3.43928	19.2338	1.15804e-05	0.00450283
AT4G25200	6h	1.48146	5.35254	18.9718	1.32844e-05	0.00506001
AT5G53450	6h	0.938356	6.51074	18.8134	1.44343e-05	0.00538805
AT4G18205	6h	0.725333	7.34801	18.7138	1.52075e-05	0.00550867
AT2G02390	6h	1.25644	5.73453	18.6963	1.53478e-05	0.00550867
AT2G47640	6h	5.56691	3.39555	18.411	1.78251e-05	0.00627712
AT1G06400	6h	5.56198	3.39511	18.366	1.8251e-05	0.0063081
AT3G19640	6h	5.54372	3.39333	18.1958	1.99565e-05	0.00657935
AT3G13235	6h	2.56931	4.16013	18.172	2.02066e-05	0.00657935
AT3G14010	6h	3.99096	3.65675	18.144	2.05067e-05	0.00657935
AT4G14400	6h	3.38311	3.80954	18.1346	2.06078e-05	0.00657935
AT2G17200	6h	5.53523	3.3925	18.1171	2.07984e-05	0.00657935
AT1G33680	6h	-5.49953	3.29787	17.7405	2.53472e-05	0.00788467
AT2G25510	6h	0.424284	10.3779	17.7088	2.57727e-05	0.00788561
AT5G12020	6h	1.22988	5.65377	17.0974	3.55497e-05	0.0107016
AT5G64040	6h	-0.394179	10.9995	16.8996	3.94521e-05	0.0116878
AT1G20450	6h	-0.433302	9.88214	16.8567	4.03527e-05	0.0117678
AT2G45330	6h	1.91495	4.59778	16.7304	4.31295e-05	0.0123841
AT2G29450	6h	-0.547488	8.24538	16.5533	4.73493e-05	0.0133898
AT2G01070	6h	-2.75972	3.89313	16.4478	5.00589e-05	0.0139448
AT1G17420	6h	-0.499636	8.71041	16.3373	5.30624e-05	0.0145641
AT2G13360	6h	-0.576182	7.94085	16.1295	5.92129e-05	0.0160166
AT2G24360	6h	-2.13321	4.26431	15.9435	6.53238e-05	0.0171465
AT4G18240	6h	-2.25102	4.16287	15.9261	6.59253e-05	0.0171465
AT2G26020	6h	1.61618	4.91558	15.9198	6.61461e-05	0.0171465
AT4G17830	6h	5.37918	3.29425	15.8543	6.84774e-05	0.0175077
AT5G56870	6h	5.36622	3.29311	15.749	7.23947e-05	0.0182591
AT3G22235	6h	0.505717	8.53534	15.6828	7.49717e-05	0.018657
AT4G01360	6h	0.613716	7.61541	15.5185	8.17754e-05	0.01986
AT1G68910	6h	1.8543	4.57989	15.5148	8.1934e-05	0.01986
AT5G63770	6h	-1.88871	4.45878	15.4313	8.56365e-05	0.0204913
AT5G13740	6h	0.585564	7.79799	15.4025	8.69512e-05	0.0205425
AT5G15960	6h	-0.687663	7.14968	15.3544	8.91946e-05	0.0208091
AT1G53450	6h	-2.01474	4.29661	15.0459	0.00010502	0.0241988
AT1G44790	6h	-3.26181	3.61963	14.9624	0.000109768	0.0248223
AT1G13320	6h	5.31704	3.24429	14.9453	0.000110765	0.0248223
AT5G07440	6h	-0.636674	7.37953	14.9204	0.000112238	0.0248223
AT1G73540	6h	0.469217	8.83538	14.9069	0.000113046	0.0248223
AT2G41730	6h	0.871246	6.37358	14.8682	0.000115387	0.024876
AT1G56430	6h	5.3056	3.24333	14.8589	0.000115956	0.024876
AT4G29440	6h	5.30216	3.24305	14.8333	0.000117544	0.0249301
AT1G62480	6h	-0.383849	10.3574	14.5142	0.000139216	0.0289917
AT3G55760	6h	-1.52935	4.86448	14.5063	0.000139801	0.0289917
AT1G72150	6h	-0.385073	10.3034	14.4602	0.000143269	0.0293843
AT5G19550	6h	0.895027	6.24541	14.3591	0.000151163	0.0305606
AT5G19110	6h	-1.10841	5.63543	14.3433	0.000152444	0.0305606
AT1G55680	6h	-5.25946	3.13771	14.3251	0.000153917	0.0305606
AT5G02870	6h	0.48261	8.53386	14.2558	0.000159691	0.0313734
AT1G29920	6h	0.421088	9.40595	14.1742	0.000166771	0.0324231
AT4G34870	6h	0.423667	9.31339	14.0013	0.000182817	0.0351762
AT2G21230	6h	5.22429	3.19019	13.8351	0.000199723	0.0380371
AT2G47900	6h	5.20866	3.18895	13.7255	0.000211712	0.039703
AT5G27540	6h	-1.43751	4.94525	13.7114	0.000213315	0.039703
AT1G35140	6h	-0.376065	10.2645	13.6979	0.000214852	0.039703
AT4G00660	6h	-5.16441	3.13109	13.6689	0.000218188	0.0399097
AT1G51760	6h	-0.626618	7.26763	13.6513	0.000220247	0.0399097
AT3G56090	6h	-0.606742	7.38032	13.6075	0.000225438	0.0404574
AT3G09820	6h	0.674003	7.0116	13.4777	0.000241581	0.0429416
AT1G16180	6h	0.626698	7.26306	13.4389	0.000246626	0.0434247
AT2G33510	6h	1.06807	5.67509	13.4008	0.00025169	0.0439023
AT4G25970	6h	-3.13098	3.57108	13.3529	0.000258201	0.0442669
AT1G54040	6h	-1.32023	5.11571	13.3344	0.000260761	0.0442669
AT1G66760	6h	-0.527984	7.9031	13.3334	0.000260896	0.0442669
AT5G14740	6h	-0.526608	7.89753	13.2382	0.00027449	0.0460365
AT3G27960	6h	-1.42293	4.91422	13.2261	0.000276258	0.0460365
AT3G44735	6h	-0.799081	6.40984	13.1757	0.000283798	0.0468744
AT4G36690	6h	-0.945192	5.93373	13.1388	0.000289438	0.0473866
AT3G06070	6h	-0.881341	6.12905	13.0986	0.000295709	0.04798
AT1G32928	6h	0.413396	9.23556	13.0829	0.000298204	0.04798
AT2G42240	6h	2.72244	3.77413	13.0556	0.000302571	0.0481206
AT1G55350	6h	-5.15038	3.07872	13.0454	0.000304234	0.0481206
AT5G57350	6h	1.40308	4.97807	12.9791	0.000315186	0.0493611
AT2G18020	6h	0.395966	9.53128	12.9662	0.000317367	0.0493611
AGI: Gene identifier by Arabidopsis Genome Initiative.
LogFC: Log fold change, the log2 ratio of gene expression calculated between the control and SSG treated plants.
LogCPM:Log-scaled counts per million abundance, a log2 transformed mean expression value.
F and P-value: values based on the genewise statistical test.
FRD: the false discovery corrected p-value.
