# Supplementary material for: cDNA Transcriptome of Arabidopsis Reveals Various Defense Priming Induced by a Broad-Spectrum Biocontrol Agent Burkholderia sp. SSG
Source: Int J Mol Sci. 2022 Mar 15;23(6):3151. doi: 10.3390/ijms23063151 (PMC8954528; doi:10.3390/ijms23063151)
Supplement: Supplementary file 1 [file ijms-23-03151-s001.zip › Sumplementary/Table S2.xlsx]

## Sheet: Sheet1
AGI	Name	Exposure	log2FC	logCPM	F	PValue	FDR
AT5G57350		24h	-6.33456	3.9808	32.8613	9.9362e-09	1.13825e-05
AT3G55220		24h	-6.08452	3.82493	27.4959	1.57861e-07	0.00013152
AT2G46370		24h	-5.9411	3.71001	24.5155	7.38785e-07	0.000410339
AT5G27540		24h	-5.8435	3.62914	22.5566	2.04428e-06	0.00090228
AT4G38510		24h	-5.70808	3.57227	20.5751	5.74271e-06	0.00210516
AT5G50680		24h	-5.61451	3.4856	18.6487	1.57361e-05	0.00430488
AT3G50790		24h	-5.481	3.46615	17.3886	3.04992e-05	0.00722902
AT5G52550		24h	-5.40289	3.37693	15.8067	7.02222e-05	0.0147943
AT4G29220		24h	-5.36482	3.32983	15.0316	0.000105818	0.021082
AT1G17360		24h	-5.26508	3.31756	14.278	0.000157825	0.0292199
AT2G01070		24h	-2.80709	3.86161	13.0446	0.000304359	0.0480913
AT5G48880		24h	-2.33488	4.6442	20.2843	6.68481e-06	0.002269
AT1G47400		24h	-2.04135	5.21731	25.2273	5.10738e-07	0.000334333
AT3G02480		24h	-1.94244	5.29	24.4252	7.74212e-07	0.000417369
AT5G59320		24h	-1.75028	5.95323	32.2025	1.39436e-08	1.50337e-05
AT5G63770		24h	-1.6761	4.98639	15.1374	0.000100052	0.0203761
AT5G05270		24h	-1.57328	5.69953	22.6176	1.98036e-06	0.00090228
AT2G42540		24h	-1.4508	8.20045	62.7373	2.39492e-15	2.19483e-11
AT1G10522		24h	-1.43563	5.3238	14.8428	0.000116952	0.0228043
AT1G13609		24h	-1.4167	5.1755	12.9274	0.000324017	0.0499792
AT1G78370		24h	-1.31353	8.02346	49.6887	1.81763e-12	4.75933e-09
AT1G47395		24h	-1.25435	6.51047	24.5236	7.35673e-07	0.000410339
AT2G14247		24h	-1.24419	6.0811	18.8611	1.40778e-05	0.00409574
AT5G24770		24h	-1.21604	8.81916	51.387	7.65523e-13	2.33854e-09
AT2G43100		24h	-1.19525	6.33838	20.376	6.3723e-06	0.00224611
AT3G28220		24h	-1.14479	5.94609	14.8934	0.00011386	0.0224402
AT4G23600		24h	-1.11497	6.75854	22.5747	2.02509e-06	0.00090228
AT5G14200		24h	-1.04941	6.98366	22.5349	2.06753e-06	0.00090228
AT4G22570		24h	-1.00488	6.20803	13.5937	0.000227115	0.0389045
AT4G24350		24h	-0.995703	6.736	18.0268	2.18087e-05	0.00563002
AT5G15960		24h	-0.989873	6.83591	18.6824	1.54606e-05	0.00430488
AT2G43750		24h	-0.987258	6.94586	19.5913	9.60423e-06	0.00308835
AT3G19710		24h	-0.918566	7.24601	19.5098	1.00227e-05	0.00311368
AT1G24020		24h	-0.907291	8.19363	25.5822	4.2496e-07	0.000288485
AT2G46650		24h	-0.88008	7.74469	21.2711	3.99377e-06	0.00159134
AT3G25760		24h	-0.867164	8.8614	26.9213	2.12475e-07	0.000169324
AT1G52400		24h	-0.847243	8.24565	22.7035	1.89383e-06	0.00090228
AT4G36900		24h	-0.840787	7.31396	16.8586	4.03142e-05	0.00912245
AT5G13200		24h	-0.803204	7.06596	13.9545	0.000187428	0.0330323
AT3G47960		24h	-0.798934	7.89574	18.4743	1.7243e-05	0.0045804
AT2G29450		24h	-0.761709	9.14288	21.8215	2.99751e-06	0.00124867
AT1G52720		24h	-0.761206	8.50938	19.528	9.92797e-06	0.00311368
AT5G13220		24h	-0.758707	8.30303	18.5256	1.67855e-05	0.00452443
AT4G16400		24h	-0.727858	7.73433	14.6258	0.000131214	0.0250523
AT4G39730		24h	-0.699261	7.74722	13.5627	0.000230885	0.0391841
AT4G30530		24h	-0.67588	9.2142	17.4348	2.97674e-05	0.00720583
AT3G56360		24h	-0.671376	9.40071	17.6185	2.70267e-05	0.00678592
AT3G41979		24h	-0.644588	10.2502	17.6537	2.65313e-05	0.00675405
AT5G15970		24h	-0.628551	10.0369	16.4711	4.94483e-05	0.0106628
AT2G30860		24h	-0.62189	10.1247	16.2421	5.5799e-05	0.0118923
AT3G25770		24h	-0.615873	9.08154	14.2293	0.000161961	0.0293919
AT5G20190		24h	-0.613638	8.99979	13.9693	0.000185958	0.0330323
AT5G11740		24h	-0.612821	12.367	16.6663	4.46135e-05	0.00973476
AT1G45145		24h	-0.602679	8.93493	13.3365	0.000260468	0.0426261
AT4G24380		24h	-0.582973	9.68186	13.7451	0.000209517	0.0363232
AT1G74670		24h	0.604784	8.96398	13.463	0.000243485	0.0403759
AT1G64720		24h	0.617647	9.58897	15.2506	9.42313e-05	0.0194064
AT5G14740		24h	0.645627	8.30447	13.4551	0.000244515	0.0403759
AT2G30520		24h	0.669846	8.30112	14.4631	0.000143051	0.0267549
AT5G49740		24h	0.671966	8.46182	15.0546	0.000104535	0.0210552
AT4G12470		24h	0.680955	7.82945	13.2077	0.000278988	0.0450391
AT3G59930		24h	0.716354	7.5912	13.4576	0.000244188	0.0403759
AT5G42390		24h	0.752907	7.2617	13.2001	0.000280127	0.0450391
AT1G72060		24h	0.757735	8.35564	18.6647	1.56046e-05	0.00430488
AT3G26740		24h	0.771979	8.55677	20.2399	6.84186e-06	0.00228008
AT4G02520		24h	0.782633	9.34744	23.64	1.16387e-06	0.000609502
AT1G58807		24h	0.9769	6.54318	15.4458	8.49843e-05	0.0177009
AT5G49730		24h	1.02398	8.95209	37.6827	8.36656e-10	1.17962e-06
AT2G44080		24h	1.04645	6.01996	12.9399	0.000321872	0.0499792
AT1G52200		24h	1.06891	6.99274	23.0792	1.55773e-06	0.000773389
AT4G26530		24h	1.10777	6.86607	23.0749	1.56121e-06	0.000773389
AT1G69530		24h	1.24025	6.24476	20.3785	6.36382e-06	0.00224611
AT4G35770		24h	1.2924	8.61385	55.2524	1.07152e-13	3.92796e-10
AT2G40610		24h	1.30762	6.42118	24.747	6.55188e-07	0.000400298
AT3G57520		24h	1.33051	5.86702	18.3677	1.82351e-05	0.00477472
AT5G49360		24h	1.35202	7.42611	42.9497	5.65369e-11	9.42059e-08
AT4G16260		24h	1.35452	5.44069	14.1052	0.000173003	0.0310879
AT2G33830		24h	1.50011	8.17878	66.0263	4.51807e-16	8.28117e-12
AT4G08555		24h	1.50751	5.66894	20.0801	7.43771e-06	0.00243439
AT5G35360		24h	1.53144	5.43109	17.3464	3.11838e-05	0.00723503
AT3G13750		24h	1.62528	6.60264	41.003	1.52913e-10	2.33562e-07
AT5G45360		24h	1.86817	5.97096	35.8113	2.18384e-09	2.85912e-06
AT2G30600		24h	1.97153	5.67976	31.7869	1.72677e-08	1.66579e-05
AT3G47340		24h	2.1174	5.94248	43.9008	3.47822e-11	6.37523e-08
AT4G16950		24h	2.25326	4.58791	17.4277	2.98785e-05	0.00720583
AT1G79270		24h	2.2616	4.56868	17.3722	3.07634e-05	0.00722902
AT4G20830		24h	2.59632	4.07165	13.7402	0.000210064	0.0363232
AT2G46020		24h	2.77389	3.9078	12.9247	0.000324487	0.0499792
AT3G57470		24h	2.80883	4.6134	24.9715	5.8317e-07	0.000368583
AT3G04870		24h	2.8203	4.66324	25.7421	3.91165e-07	0.000275756
AT5G60600		24h	2.86672	5.78189	61.2344	5.13416e-15	3.1368e-11
AT5G27660		24h	3.12981	4.44277	24.5414	7.28922e-07	0.000410339
AT1G05680		24h	3.22386	4.20165	20.6218	5.6045e-06	0.00209643
AT4G14400		24h	3.39349	4.61543	31.6068	1.89448e-08	1.73619e-05
AT2G34750		24h	3.4483	4.36007	25.8895	3.62424e-07	0.000275756
AT4G31780		24h	3.54718	4.06772	20.3095	6.59759e-06	0.002269
AT4G25670		24h	3.78872	3.65806	14.6795	0.000127528	0.0246048
AT1G10950		24h	3.97705	3.77776	17.4373	2.97282e-05	0.00720583
AT5G20250		24h	4.05323	4.84403	45.5987	1.46218e-11	3.35004e-08
AT5G03940		24h	4.09272	3.85451	19.3753	1.0754e-05	0.00328516
AT2G17200		24h	5.17475	3.31293	13.121	0.0002922	0.0465715
AT3G19240		24h	5.27142	3.36688	14.2298	0.000161914	0.0293919
AT2G36580		24h	5.30866	3.37203	14.5128	0.000139321	0.0263259
AT5G15450		24h	5.47941	3.47375	16.7477	4.27399e-05	0.00943831
AT3G06400		24h	5.47962	3.47382	16.7504	4.26797e-05	0.00943831
AT1G10510		24h	5.49223	3.47565	16.8623	4.02353e-05	0.00912245
AT3G24180		24h	5.60457	3.56423	18.7859	1.46441e-05	0.00419394
AT4G34540		24h	5.65286	3.57233	19.2739	1.13403e-05	0.00335252
AT1G57820		24h	5.65603	3.57274	19.3036	1.11652e-05	0.00335252
AT2G36250		24h	5.74587	3.65347	21.0386	4.50873e-06	0.00172168
AT5G56870		24h	5.74587	3.65347	21.0386	4.50873e-06	0.00172168
AT2G41040		24h	5.77444	3.65876	21.3536	3.82557e-06	0.0015582
AT1G09770		24h	5.81132	3.69607	22.1124	2.57608e-06	0.00109807
AT4G09570		24h	6.03054	3.82489	25.7827	3.83039e-07	0.000275756
AT5G62620		24h	6.24201	3.97222	30.2329	3.84434e-08	3.35538e-05
AT5G01810		24h	6.32294	4.01456	31.8368	1.68301e-08	1.66579e-05
AT3G24170		24h	6.40923	4.08028	33.8914	5.85188e-09	7.15061e-06
AT3G06510		24h	6.80241	4.3935	45.3269	1.67964e-11	3.42067e-08
AT3G24030		24h	7.09186	4.62956	55.8744	7.81079e-14	3.5791e-10
AGI: Gene identifier by Arabidopsis Genome Initiative.
LogFC: Log fold change, the log2 ratio of gene expression calculated between the control and SSG treated plants.
LogCPM:Log-scaled counts per million abundance, a log2 transformed mean expression value.
F and P-value: values based on the genewise statistical test.
FRD: the false discovery corrected p-value.
