# Supplementary material for: cDNA Transcriptome of Arabidopsis Reveals Various Defense Priming Induced by a Broad-Spectrum Biocontrol Agent Burkholderia sp. SSG
Source: Int J Mol Sci. 2022 Mar 15;23(6):3151. doi: 10.3390/ijms23063151 (PMC8954528; doi:10.3390/ijms23063151)
Supplement: Supplementary file 1 [file ijms-23-03151-s001.zip › Sumplementary/Table S3.xlsx]

## Sheet: Sheet1
groupID	featureID	pvalue
AT3G51840	AT3G51840_ID6	1.37837e-19
AT4G29010	AT4G29010_P1	3.78879e-09
AT4G29010	AT4G29010_JS5	1.25803e-08
AT4G32410	AT4G32410_P1	1.36242e-08
AT4G32410	AT4G32410_c1	7.26919e-08
AT5G65780	AT5G65780_c1	9.5659e-07
AT5G65780	AT5G65780_c2	1.85782e-06
AT5G46020	AT5G46020_P1	1.57042e-05
AT1G26440	AT1G26440_P3	2.67446e-05
AT4G37990	AT4G37990_ID2	3.03636e-05
AT3G19960	AT3G19960_s2	3.74175e-05
AT2G26910	AT2G26910_P1	5.89723e-05
AT4G37990	AT4G37990_P1	6.00317e-05
AT5G12410	AT5G12410_P1	0.000137029
AT4G04960	AT4G04960_P1	0.000145913
AT5G17850	AT5G17850_P2	0.000163744
AT5G45110	AT5G45110_P1	0.000178815
AT5G17850	AT5G17850_P1	0.000268712
AT5G12410	AT5G12410_JC5	0.000283932
AT5G02940	AT5G02940_P1	0.000410523
AT5G60390	AT5G60390_P1	0.000413048
AT5G45110	AT5G45110_P2	0.00044642
AT1G62780	AT1G62780_P1	0.000527217
AT4G33050	AT4G33050_P5	0.000569415
AT2G02960	AT2G02960_P4	0.000658856
AT3G17240	AT3G17240_ID1	0.000831331
AT4G23190	AT4G23190_P3	0.000906373
AT3G17240	AT3G17240_P1	0.000932544
AT5G46020	AT5G46020_c1	0.00105425
AT1G56220	AT1G56220_P5	0.00107319
AT3G22380	AT3G22380_P1	0.00146656
AT4G37510	AT4G37510_P1	0.00155308
AT3G12080	AT3G12080_JC4	0.00158845
AT5G07100	AT5G07100_P3	0.00178729
AT3G27340	AT3G27340_P4	0.00192272
AT4G02020	AT4G02020_P2	0.0020096
AT2G12400	AT2G12400_JS2	0.00211144
AT4G11260	AT4G11260_P1	0.00223525
AT1G50920	AT1G50920_ID3	0.00227331
AT2G02710	AT2G02710_c2	0.00251642
AT1G34750	AT1G34750_s2	0.00267161
AT5G01800	AT5G01800_P1	0.00270488
AT2G12400	AT2G12400_P1	0.00273666
AT5G02770	AT5G02770_P1	0.00280359
AT1G50920	AT1G50920_P1	0.00306887
AT3G07780	AT3G07780_ID1	0.00318889
AT5G45350	AT5G45350_s1	0.00329178
AT3G55920	AT3G55920_c1	0.00332302
AT5G13800	AT5G13800_P1	0.00339042
AT2G26190	AT2G26190_P1	0.0034275
AT5G40540	AT5G40540_P1	0.00356129
AT5G25610	AT5G25610_P1	0.00363655
AT1G62780	AT1G62780_ID2	0.00364266
AT4G35250	AT4G35250_JS1	0.00364665
AT1G68580	AT1G68580_P2	0.00371165
AT4G35250	AT4G35250_P1	0.00378641
AT3G47810	AT3G47810_P3	0.00379264
AT2G19830	AT2G19830_P2	0.0040644
AT5G60390	AT5G60390_ID6	0.00446187
AT1G76810	AT1G76810_P1	0.00446195
AT2G01420	AT2G01420_P1	0.00483632
AT5G25360	AT5G25360_s1	0.00493901
AT4G11260	AT4G11260_ID2	0.00521415
AT3G55750	AT3G55750_P1	0.00536199
AT5G48150	AT5G48150_P3	0.00543734
AT1G07420	AT1G07420_P1	0.00544529
AT4G08920	AT4G08920_P1	0.00552056
AT5G13190	AT5G13190_P1	0.00574908
AT5G48380	AT5G48380_c2	0.00593065
AT1G07920	AT1G07920_P1	0.0059931
AT1G04170	AT1G04170_P1	0.00606348
AT1G21350	AT1G21350_P5	0.0060722
AT3G60750	AT3G60750_P1	0.00614002
AT4G33050	AT4G33050_P4	0.00651214
AT3G60750	AT3G60750_ID3	0.00654352
AT2G02960	AT2G02960_P3	0.00664427
AT1G16880	AT1G16880_P1	0.0066562
AT5G44290	AT5G44290_ID66	0.00714552
AT5G67030	AT5G67030_c2	0.00751923
AT1G04170	AT1G04170_c1	0.00757096
AT3G27960	AT3G27960_P2	0.00779371
AT2G36410	AT2G36410_P2	0.00795692
AT5G07100	AT5G07100_P2	0.00796341
AT1G74920	AT1G74920_P1	0.00815258
AT1G21350	AT1G21350_P4	0.00817454
AT1G09100	AT1G09100_c1	0.0085284
AT4G33220	AT4G33220_P1	0.00875221
AT1G77590	AT1G77590_P1	0.00893737
AT1G09100	AT1G09100_P1	0.00908377
AT2G01850	AT2G01850_P1	0.00931009
AT1G77590	AT1G77590_P2	0.00935992
AT1G19400	AT1G19400_P4	0.00942066
AT5G58220	AT5G58220_P1	0.00956935
AT3G02460	AT3G02460_P1	0.00977655
AT3G01500	AT3G01500_ID11	0.00984288
AT3G51950	AT3G51950_ID3	0.00986606
AT5G66120	AT5G66120_P2	0.00994187
AT2G38880	AT2G38880_ID3	0.0100259
AT5G56030	AT5G56030_P1	0.0101675
AT5G58220	AT5G58220_P3	0.010361
AT3G53920	AT3G53920_c1	0.0107137
AT1G20920	AT1G20920_P1	0.0107647
AT1G61890	AT1G61890_P1	0.0112927
AT2G41100	AT2G41100_JC1	0.011453
AT1G13350	AT1G13350_ID2	0.0117605
AT2G44490	AT2G44490_P1	0.0119609
AT1G49840	AT1G49840_P1	0.0123561
AT5G04590	AT5G04590_P1	0.0124527
AT4G33220	AT4G33220_ID4	0.0125504
AT1G77490	AT1G77490_P1	0.0128031
AT1G04830	AT1G04830_P1	0.0130335
AT3G46780	AT3G46780_P1	0.0131723
AT1G04830	AT1G04830_ID3	0.0138407
AT5G39570	AT5G39570_P2	0.0140493
AT5G27730	AT5G27730_P2	0.0145208
AT5G25610	AT5G25610_s1	0.0146013
AT5G45350	AT5G45350_P4	0.0147644
AT5G13240	AT5G13240_P1	0.0148252
AT4G14880	AT4G14880_P1	0.0151108
AT5G66675	AT5G66675_P1	0.0151114
AT4G27960	AT4G27960_P2	0.0152501
AT1G50460	AT1G50460_c1	0.0154303
AT2G46800	AT2G46800_P2	0.015737
AT2G46680	AT2G46680_ID2	0.0158739
AT3G55440	AT3G55440_P1	0.0160869
AT1G77490	AT1G77490_ID3	0.0163417
AT5G66675	AT5G66675_ID1	0.0169764
AT1G70290	AT1G70290_P1	0.017148
AT5G18400	AT5G18400_ID2	0.0173092
AT2G46680	AT2G46680_P1	0.0174916
AT5G11840	AT5G11840_P3	0.0175744
AT5G47240	AT5G47240_P1	0.0177227
AT4G27960	AT4G27960_P1	0.0177808
AT5G46210	AT5G46210_JC1	0.0177903
AT1G71040	AT1G71040_s1	0.0177956
AT1G17470	AT1G17470_P1	0.0181273
AT4G12990	AT4G12990_c6	0.018376
AT2G19830	AT2G19830_ID2	0.0185823
AT1G64680	AT1G64680_P2	0.0186682
AT1G28600	AT1G28600_P1	0.0186845
AT1G07920	AT1G07920_c1	0.0187326
AT1G68410	AT1G68410_s1	0.0195266
AT3G63140	AT3G63140_P1	0.0197567
AT5G15460	AT5G15460_P2	0.0199597
AT1G73480	AT1G73480_P1	0.0200873
AT1G29690	AT1G29690_c1	0.0201711
AT5G04590	AT5G04590_ID3	0.0202402
AT2G04690	AT2G04690_P2	0.0205209
AT4G39080	AT4G39080_JS2	0.0206262
AT5G55190	AT5G55190_P1	0.0208021
AT3G15840	AT3G15840_P1	0.0208182
AT3G55750	AT3G55750_c1	0.0208675
AT1G65230	AT1G65230_P1	0.02113
AT4G14880	AT4G14880_ID8	0.0212349
AT5G15460	AT5G15460_P1	0.0213593
AT2G20900	AT2G20900_P2	0.0214111
AT3G19960	AT3G19960_s1	0.0214587
AT5G37510	AT5G37510_P1	0.0217186
AT4G39080	AT4G39080_P1	0.0218382
AT3G62450	AT3G62450_P1	0.0219902
AT2G32690	AT2G32690_c9	0.0222114
AT3G25840	AT3G25840_ID24	0.0225337
AT1G57540	AT1G57540_P3	0.0227441
AT5G26570	AT5G26570_JC7	0.0228239
AT1G74950	AT1G74950_P1	0.023002
AT3G20410	AT3G20410_P1	0.0237566
AT1G23950	AT1G23950_P2	0.0239693
AT1G78630	AT1G78630_P1	0.024159
AT1G63460	AT1G63460_P1	0.024214
AT5G66120	AT5G66120_s1	0.0243078
AT5G08710	AT5G08710_s1	0.0244404
AT3G25840	AT3G25840_JS11	0.0248179
AT1G07420	AT1G07420_s1	0.0248507
AT4G37870	AT4G37870_c1	0.0255216
AT5G37510	AT5G37510_ID3	0.0255242
AT5G13240	AT5G13240_ID8	0.0258056
AT1G08230	AT1G08230_P4	0.0258947
AT2G48070	AT2G48070_ID3	0.026024
AT2G07340	AT2G07340_P1	0.0261568
AT1G23950	AT1G23950_ID4	0.0262607
AT5G25980	AT5G25980_P2	0.0266488
AT1G63830	AT1G63830_ID4	0.0267563
AT1G17470	AT1G17470_c1	0.0269488
AT2G36410	AT2G36410_P1	0.0270978
AT5G22690	AT5G22690_P4	0.027148
AT3G60245	AT3G60245_P1	0.0271987
AT5G58560	AT5G58560_P1	0.0274405
AT1G16880	AT1G16880_c1	0.0275217
AT2G43530	AT2G43530_ID1	0.02757
AT1G48830	AT1G48830_ID6	0.0276317
AT2G04690	AT2G04690_s2	0.027784
AT1G64680	AT1G64680_P1	0.0278486
AT3G28930	AT3G28930_P2	0.027873
AT5G39730	AT5G39730_P1	0.0279136
AT4G14716	AT4G14716_P1	0.0279397
AT3G20410	AT3G20410_c1	0.0284282
AT2G22540	AT2G22540_ID10	0.0284466
AT5G09510	AT5G09510_P1	0.0287719
AT2G36120	AT2G36120_s19	0.0288338
AT4G02600	AT4G02600_P1	0.028943
AT4G28910	AT4G28910_ID6	0.029114
AT5G63320	AT5G63320_P1	0.0292645
AT3G43540	AT3G43540_P2	0.0294725
AT4G39150	AT4G39150_P1	0.029935
AT1G65230	AT1G65230_c1	0.0303923
AT1G07780	AT1G07780_P7	0.0309905
AT3G07195	AT3G07195_P1	0.0311556
AT3G16840	AT3G16840_P2	0.031631
AT4G01710	AT4G01710_c1	0.0319029
AT5G56030	AT5G56030_ID5	0.0324439
AT1G32070	AT1G32070_ID5	0.0324873
AT4G39150	AT4G39150_s1	0.0325496
AT1G61890	AT1G61890_P3	0.0326654
AT4G21192	AT4G21192_P2	0.0328384
AT1G31160	AT1G31160_P2	0.0328752
AT2G04700	AT2G04700_P2	0.0329548
AT2G22540	AT2G22540_ID6	0.0331176
AT4G17230	AT4G17230_P1	0.0331298
AT4G33740	AT4G33740_P4	0.0332137
AT4G33740	AT4G33740_P1	0.0337905
AT5G22640	AT5G22640_s1	0.0343078
AT5G64816	AT5G64816_ID1	0.0344511
AT1G12440	AT1G12440_P2	0.034912
AT5G06140	AT5G06140_P1	0.0352008
AT4G34265	AT4G34265_P6	0.035252
AT5G09250	AT5G09250_P1	0.0353206
AT3G59350	AT3G59350_P6	0.0355406
AT3G16840	AT3G16840_JS18	0.0358287
AT1G01650	AT1G01650_s5	0.0361916
AT2G36060	AT2G36060_P1	0.0365308
AT5G19400	AT5G19400_s1	0.0365524
AT1G12440	AT1G12440_P3	0.0365764
AT3G59350	AT3G59350_P1	0.0369744
AT2G16500	AT2G16500_P1	0.0370957
AT2G38025	AT2G38025_P1	0.0377298
AT4G31340	AT4G31340_ID5	0.0378341
AT4G17230	AT4G17230_P2	0.0379175
AT4G19110	AT4G19110_ID11	0.0384933
AT1G01650	AT1G01650_P1	0.0387665
AT1G76810	AT1G76810_c1	0.038891
AT4G02600	AT4G02600_c3	0.0389857
AT3G16840	AT3G16840_JS10	0.0390466
AT4G22890	AT4G22890_P1	0.0393384
AT5G57930	AT5G57930_P2	0.0395736
AT2G47890	AT2G47890_P3	0.039592
AT3G60245	AT3G60245_c1	0.0396014
AT1G54080	AT1G54080_P1	0.0396295
AT2G36310	AT2G36310_c2	0.0396752
AT2G02570	AT2G02570_ID34	0.0398154
AT2G01850	AT2G01850_s1	0.0399565
AT5G04490	AT5G04490_c3	0.039973
AT5G66210	AT5G66210_ID4	0.0402744
AT4G10970	AT4G10970_ID24	0.0405536
AT5G57930	AT5G57930_ID1	0.0409333
AT5G01800	AT5G01800_c1	0.0412517
AT4G28830	AT4G28830_P1	0.0412856
AT1G73480	AT1G73480_JS4	0.0413662
AT1G54210	AT1G54210_ID1	0.0413776
AT1G01490	AT1G01490_P1	0.0416671
AT3G28930	AT3G28930_P1	0.0418997
AT1G27510	AT1G27510_ID2	0.0420274
AT2G43910	AT2G43910_ID4	0.042029
AT4G31550	AT4G31550_P2	0.0421957
AT2G36310	AT2G36310_P1	0.0422268
AT2G16500	AT2G16500_c1	0.0423271
AT2G26190	AT2G26190_ID3	0.0425214
AT5G20180	AT5G20180_ID1	0.0429545
AT5G09830	AT5G09830_P1	0.0430231
AT5G08450	AT5G08450_ID8	0.0430852
AT4G24160	AT4G24160_P2	0.0431116
AT2G31865	AT2G31865_P1	0.0431266
AT4G35090	AT4G35090_ID2	0.0434131
AT5G18660	AT5G18660_P1	0.0435768
AT1G66940	AT1G66940_P1	0.0437639
AT2G47890	AT2G47890_P1	0.0441042
AT5G23090	AT5G23090_P5	0.0441144
AT3G58500	AT3G58500_P1	0.0441687
AT3G53460	AT3G53460_P1	0.0442764
AT4G09550	AT4G09550_P1	0.0445428
AT2G41430	AT2G41430_P2	0.0445507
AT3G26085	AT3G26085_ID6	0.044597
AT3G47833	AT3G47833_P1	0.044952
AT1G29350	AT1G29350_ID16	0.0451427
AT2G24150	AT2G24150_P2	0.0454141
AT1G28600	AT1G28600_s1	0.0455694
AT1G66760	AT1G66760_P3	0.0457029
AT3G01850	AT3G01850_P2	0.0457767
AT3G60250	AT3G60250_P1	0.0459197
AT2G21330	AT2G21330_P1	0.0459791
AT5G18310	AT5G18310_P4	0.0459964
AT1G64640	AT1G64640_P1	0.0461456
AT1G09570	AT1G09570_P1	0.0466152
AT3G20410	AT3G20410_s1	0.0466499
AT2G31840	AT2G31840_P1	0.047114
AT2G04700	AT2G04700_ID2	0.0474342
AT3G60250	AT3G60250_P2	0.0475308
AT5G06140	AT5G06140_ID3	0.0476761
AT4G27040	AT4G27040_ID113	0.0477285
AT5G08710	AT5G08710_c3	0.0480563
AT2G24150	AT2G24150_P1	0.0483544
AT5G10830	AT5G10830_P1	0.0487875
AT1G66940	AT1G66940_ID3	0.0488668
AT2G20900	AT2G20900_ID3	0.0489274
AT2G22980	AT2G22980_ID19	0.0494552
AT1G22750	AT1G22750_ID3	0.049495
AT1G06040	AT1G06040_P1	0.0496797
AT4G27120	AT4G27120_ID29	0.0498678
AT5G22780	AT5G22780_P1	0.049915
