# Supplementary material for: cDNA Transcriptome of Arabidopsis Reveals Various Defense Priming Induced by a Broad-Spectrum Biocontrol Agent Burkholderia sp. SSG
Source: Int J Mol Sci. 2022 Mar 15;23(6):3151. doi: 10.3390/ijms23063151 (PMC8954528; doi:10.3390/ijms23063151)
Supplement: Supplementary file 1 [file ijms-23-03151-s001.zip › Sumplementary/Table S4.xlsx]

## Sheet: Sheet1
groupID	featureID	pvalue
AT5G17920	AT5G17920_ID2	5.26207e-44
AT5G17920	AT5G17920_ID3	3.61098e-25
AT5G13740	AT5G13740_ID4	2.1258e-16
AT4G13530	AT4G13530_P1	7.14295e-09
AT2G47070	AT2G47070_P2	1.64953e-06
AT4G13530	AT4G13530_ID2	2.65272e-06
AT2G27720	AT2G27720_ID1	3.26185e-06
AT5G14060	AT5G14060_P1	6.48681e-06
AT2G17220	AT2G17220_P1	7.79377e-06
AT4G14210	AT4G14210_P1	1.05657e-05
AT2G17220	AT2G17220_ID1	1.25804e-05
AT2G21330	AT2G21330_P1	4.29037e-05
AT2G12400	AT2G12400_P1	5.1004e-05
AT3G16400	AT3G16400_P1	8.96386e-05
AT5G14060	AT5G14060_P2	0.000133282
AT3G57410	AT3G57410_P7	0.000158846
AT1G25230	AT1G25230_P3	0.000176959
AT1G36160	AT1G36160_ID2	0.000180768
AT3G26200	AT3G26200_P1	0.000231916
AT4G37990	AT4G37990_P1	0.000244257
AT4G37990	AT4G37990_ID2	0.000254053
AT4G23190	AT4G23190_P2	0.000311677
AT1G76200	AT1G76200_P1	0.000313608
AT4G34240	AT4G34240_P1	0.000318634
AT3G26200	AT3G26200_c1	0.000326919
AT4G34240	AT4G34240_ID6	0.000434113
AT2G36120	AT2G36120_s14	0.000653126
AT1G25230	AT1G25230_P2	0.000723195
AT5G04920	AT5G04920_ID3	0.000814324
AT3G60245	AT3G60245_P1	0.00140535
AT3G53420	AT3G53420_P1	0.00164623
AT2G34250	AT2G34250_P1	0.00167039
AT1G48830	AT1G48830_ID6	0.00185968
AT5G45110	AT5G45110_P1	0.00194437
AT2G27720	AT2G27720_P1	0.00204613
AT3G23990	AT3G23990_P1	0.00205075
AT5G45110	AT5G45110_P2	0.00254817
AT4G34480	AT4G34480_P2	0.0032389
AT4G38550	AT4G38550_P1	0.00340894
AT3G51800	AT3G51800_P1	0.00353821
AT4G37040	AT4G37040_P1	0.00358754
AT1G75860	AT1G75860_ID3	0.00387627
AT4G17410	AT4G17410_P6	0.00419643
AT3G16400	AT3G16400_ID5	0.00452151
AT3G61640	AT3G61640_P1	0.00452641
AT5G60600	AT5G60600_P3	0.00453854
AT3G17609	AT3G17609_P3	0.00464955
AT4G00585	AT4G00585_P1	0.00471029
AT3G08610	AT3G08610_P1	0.00475679
AT3G17668	AT3G17668_P2	0.00487108
AT2G21520	AT2G21520_JS5	0.00520705
AT4G17410	AT4G17410_P3	0.0056591
AT3G51800	AT3G51800_ID3	0.00570421
AT1G41880	AT1G41880_P1	0.00576985
AT4G37040	AT4G37040_ID13	0.00596778
AT3G17668	AT3G17668_P1	0.00620098
AT2G21330	AT2G21330_ID20	0.00632372
AT4G40060	AT4G40060_P1	0.00641427
AT5G04920	AT5G04920_P1	0.00646393
AT4G34480	AT4G34480_P1	0.00681906
AT5G35630	AT5G35630_P1	0.00729557
AT3G15395	AT3G15395_ID5	0.00732682
AT5G11670	AT5G11670_P1	0.00738922
AT4G22240	AT4G22240_P1	0.00745756
AT5G41700	AT5G41700_P1	0.00766574
AT1G12800	AT1G12800_P1	0.00779936
AT2G34250	AT2G34250_ID20	0.00793597
AT3G12140	AT3G12140_P1	0.00819427
AT1G19800	AT1G19800_P3	0.0086074
AT2G16940	AT2G16940_s2	0.0091797
AT1G53840	AT1G53840_P1	0.0093675
AT5G50950	AT5G50950_ID8	0.00945498
AT1G19800	AT1G19800_P1	0.0094735
AT5G62950	AT5G62950_c1	0.00958817
AT2G26190	AT2G26190_P1	0.00961479
AT5G37850	AT5G37850_s2	0.00985659
AT1G64230	AT1G64230_P1	0.00999543
AT4G27000	AT4G27000_P1	0.0105238
AT3G47550	AT3G47550_P3	0.0108755
AT5G51410	AT5G51410_P1	0.0112397
AT3G53420	AT3G53420_ID1	0.011497
AT2G29400	AT2G29400_P1	0.0117566
AT3G43540	AT3G43540_P1	0.0120237
AT2G16940	AT2G16940_ID4	0.0125558
AT5G65280	AT5G65280_P2	0.0126546
AT4G19420	AT4G19420_P1	0.013156
AT3G29360	AT3G29360_P1	0.0132861
AT1G70700	AT1G70700_P1	0.0133556
AT3G12140	AT3G12140_P2	0.0137042
AT5G50915	AT5G50915_P1	0.0139092
AT1G61100	AT1G61100_P1	0.0139191
AT3G45040	AT3G45040_P1	0.0139605
AT4G31800	AT4G31800_c1	0.0143922
AT3G22380	AT3G22380_P3	0.0144404
AT1G64770	AT1G64770_P1	0.0144537
AT1G66760	AT1G66760_P2	0.0144973
AT4G34480	AT4G34480_P3	0.0148414
AT1G53840	AT1G53840_c1	0.0151984
AT5G14920	AT5G14920_P2	0.0154769
AT3G47550	AT3G47550_P1	0.015502
AT5G28540	AT5G28540_P1	0.0164679
AT5G43470	AT5G43470_JC1	0.0165821
AT5G54500	AT5G54500_P1	0.0166304
AT1G76160	AT1G76160_P1	0.0170438
AT1G76200	AT1G76200_ID1	0.0170497
AT3G03860	AT3G03860_P1	0.017292
AT3G59780	AT3G59780_ID23	0.0175202
AT3G17609	AT3G17609_P2	0.0181326
AT5G13740	AT5G13740_ID8	0.0182366
AT3G49870	AT3G49870_P1	0.0183991
AT1G18070	AT1G18070_P1	0.0190567
AT2G33470	AT2G33470_P1	0.0193587
AT2G37940	AT2G37940_P1	0.0194451
AT5G13220	AT5G13220_P7	0.0201261
AT4G19160	AT4G19160_c2	0.0203861
AT4G34450	AT4G34450_P1	0.0205129
AT5G16910	AT5G16910_s2	0.0209751
AT1G12440	AT1G12440_P1	0.0210676
AT1G21190	AT1G21190_P1	0.0211171
AT1G08230	AT1G08230_c1	0.0211193
AT5G64130	AT5G64130_P1	0.0211619
AT1G01720	AT1G01720_P1	0.0211979
AT1G80940	AT1G80940_c1	0.0218259
AT5G27760	AT5G27760_P1	0.0223993
AT5G18850	AT5G18850_P1	0.0226118
AT3G60260	AT3G60260_JS7	0.0226424
AT4G18370	AT4G18370_P1	0.0229613
AT5G16910	AT5G16910_s1	0.0230066
AT1G18070	AT1G18070_JC3	0.0230841
AT3G52590	AT3G52590_P1	0.023208
AT4G14385	AT4G14385_P2	0.0234276
AT4G09040	AT4G09040_P1	0.0234485
AT4G19110	AT4G19110_ID13	0.0237982
AT4G38810	AT4G38810_P1	0.0238004
AT5G59420	AT5G59420_P1	0.0239661
AT5G65280	AT5G65280_ID2	0.0244724
AT2G29400	AT2G29400_JC2	0.0250863
AT4G14385	AT4G14385_P1	0.0259684
AT4G37180	AT4G37180_P1	0.0259697
AT3G55460	AT3G55460_P1	0.0261929
AT5G52530	AT5G52530_P2	0.0262603
AT4G09040	AT4G09040_ID1	0.0262897
AT5G14740	AT5G14740_P6	0.0273079
AT5G25610	AT5G25610_P1	0.0274364
AT3G60360	AT3G60360_c1	0.0275295
AT5G47770	AT5G47770_P1	0.0277188
AT1G01490	AT1G01490_P1	0.0277447
AT4G21560	AT4G21560_c3	0.0278783
AT3G03100	AT3G03100_P1	0.027937
AT3G61640	AT3G61640_ID2	0.0284271
AT4G04223	AT4G04223_ID1	0.0290832
AT3G60360	AT3G60360_P1	0.0294169
AT4G17460	AT4G17460_ID3	0.029687
AT5G48880	AT5G48880_P2	0.0304662
AT4G04223	AT4G04223_ID2	0.0305389
AT1G13390	AT1G13390_P1	0.0311799
AT5G48880	AT5G48880_P1	0.0314613
AT4G02530	AT4G02530_P1	0.031514
AT1G44770	AT1G44770_P1	0.031605
AT5G27770	AT5G27770_P1	0.0316787
AT4G13830	AT4G13830_P2	0.0317061
AT4G25940	AT4G25940_ID1	0.0317391
AT4G15765	AT4G15765_P5	0.0319347
AT4G19420	AT4G19420_JS1	0.0320479
AT3G19010	AT3G19010_P1	0.0324201
AT2G01220	AT2G01220_P2	0.0324232
AT1G62180	AT1G62180_P1	0.0327725
AT4G17460	AT4G17460_P1	0.0331608
AT1G09932	AT1G09932_P3	0.0331814
AT5G48545	AT5G48545_s2	0.033423
AT4G00430	AT4G00430_P1	0.0335922
AT3G43540	AT3G43540_s1	0.0337976
AT1G70290	AT1G70290_P1	0.0340662
AT3G10330	AT3G10330_ID16	0.0344523
AT1G66260	AT1G66260_P1	0.0349758
AT1G30230	AT1G30230_P1	0.0357907
AT1G18730	AT1G18730_P1	0.0358001
AT3G05590	AT3G05590_P1	0.0365998
AT5G14920	AT5G14920_P1	0.0368325
AT1G35350	AT1G35350_P2	0.0370539
AT4G17230	AT4G17230_P2	0.0372774
AT5G04430	AT5G04430_P2	0.0377963
AT5G25360	AT5G25360_P1	0.0377972
AT2G17240	AT2G17240_P1	0.0379716
AT4G34450	AT4G34450_ID4	0.0381394
AT3G16840	AT3G16840_JS14	0.0381985
AT5G37360	AT5G37360_P1	0.0383554
AT3G18790	AT3G18790_ID1	0.0392974
AT1G76520	AT1G76520_ID21	0.0393768
AT5G56150	AT5G56150_ID3	0.0399308
AT3G10330	AT3G10330_P1	0.0401949
AT2G41100	AT2G41100_s1	0.0403464
AT3G23570	AT3G23570_P2	0.0403476
AT2G16940	AT2G16940_P4	0.0404963
AT1G70290	AT1G70290_P2	0.040553
AT5G28540	AT5G28540_JC9	0.04142
AT5G11670	AT5G11670_c1	0.0414507
AT3G08610	AT3G08610_ID1	0.0416809
AT5G52310	AT5G52310_JC21	0.0421032
AT1G16610	AT1G16610_P2	0.0422587
AT4G22240	AT4G22240_JC2	0.0424682
AT4G05150	AT4G05150_P1	0.0426054
AT3G03920	AT3G03920_P1	0.0426358
AT3G58710	AT3G58710_P2	0.0427233
AT1G16610	AT1G16610_P1	0.0430935
AT2G39470	AT2G39470_P1	0.0431723
AT4G27520	AT4G27520_P1	0.0432432
AT5G09250	AT5G09250_P5	0.0432841
AT1G36160	AT1G36160_s1	0.0434054
AT4G36690	AT4G36690_ID1	0.0434207
AT4G18950	AT4G18950_ID8	0.0434648
AT1G61890	AT1G61890_P1	0.043615
AT1G80360	AT1G80360_P3	0.0441276
AT1G12800	AT1G12800_c1	0.0444044
AT3G29360	AT3G29360_P2	0.0445125
AT1G28150	AT1G28150_P1	0.0446198
AT1G25682	AT1G25682_P2	0.0446945
AT5G14740	AT5G14740_P1	0.0448197
AT3G19010	AT3G19010_P4	0.0448993
AT3G01850	AT3G01850_P2	0.045203
AT5G13710	AT5G13710_ID3	0.0453793
AT5G54500	AT5G54500_ID1	0.0456017
AT5G18850	AT5G18850_ID2	0.0460308
AT4G09010	AT4G09010_ID9	0.046798
AT1G17410	AT1G17410_P2	0.0470278
AT4G18370	AT4G18370_c1	0.0473338
AT2G20820	AT2G20820_ID1	0.0473383
AT5G19550	AT5G19550_c1	0.04737
AT3G58710	AT3G58710_P1	0.0473714
AT2G15620	AT2G15620_c1	0.0474222
AT3G25400	AT3G25400_P1	0.0476122
AT1G58602	AT1G58602_JS12	0.0476308
AT3G51880	AT3G51880_P1	0.0479792
AT1G56500	AT1G56500_s1	0.0483981
AT1G48830	AT1G48830_ID5	0.0485797
AT2G26190	AT2G26190_P2	0.0487081
AT2G41430	AT2G41430_s2	0.0487411
AT3G15710	AT3G15710_P1	0.0489694
AT3G23990	AT3G23990_JC2	0.0490125
AT5G22210	AT5G22210_P2	0.0490577
AT1G07940	AT1G07940_P3	0.0492071
AT2G46500	AT2G46500_P2	0.0493836
AT3G53740	AT3G53740_P2	0.0494423
AT3G48870	AT3G48870_s1	0.0496262
AT1G06700	AT1G06700_P1	0.049925
