# Supplementary material for: cDNA Transcriptome of Arabidopsis Reveals Various Defense Priming Induced by a Broad-Spectrum Biocontrol Agent Burkholderia sp. SSG
Source: Int J Mol Sci. 2022 Mar 15;23(6):3151. doi: 10.3390/ijms23063151 (PMC8954528; doi:10.3390/ijms23063151)
Supplement: Supplementary file 1 [file ijms-23-03151-s001.zip › Sumplementary/Table S5.xlsx]

## Sheet: Sheet1
6 hpt					24 hpt
Biological process	Description	No. of overlapping genes	FDR		Biological process	Description	No. of overlapping genes	FDR
Response To Stress	GO:0006950	53	1.61092e-12		Response To Stress	GO:0006950	53	1.08991e-12
Response To Abiotic Stimulus	GO:0009628	40	9.07527e-11		Response To Stimulus	GO:0050896	63	4.67353e-11
Response To Stimulus	GO:0050896	62	1.95252e-10		Response To Abiotic Stimulus	GO:0009628	38	1.10783e-09
Response To Chemical Stimulus	GO:0042221	48	3.30869e-10		Response To Wounding	GO:0009611	15	4.43706e-09
Response To Temperature Stimulus	GO:0009266	18	2.26693e-05		Small Molecule Biosynthetic Process	GO:0044283	31	4.43706e-09
Response To Water Deprivation	GO:0009414	12	3.67952e-05		Secondary Metabolic Process	GO:0019748	25	9.54672e-09
Response To Water Stimulus	GO:0009415	12	3.84806e-05		Jasmonic Acid Metabolic Process	GO:0009694	11	1.91192e-08
Response To Osmotic Stress	GO:0006970	16	6.10204e-05		Carboxylic Acid Biosynthetic Process	GO:0046394	23	2.34398e-08
Response To Inorganic Substance	GO:0010035	17	0.000311492		Oxylipin Metabolic Process	GO:0031407	11	2.34398e-08
Response To Salt Stress	GO:0009651	14	0.000515787		Organic Acid Biosynthetic Process	GO:0016053	23	2.34398e-08
Multi-Organism Process	GO:0051704	22	0.000515787		Cellular Aromatic Compound Metabolic Process	GO:0006725	22	2.40616e-08
Response To Organic Substance	GO:0010033	28	0.000585503		Monocarboxylic Acid Metabolic Process	GO:0032787	26	3.37535e-08
Response To Oxidative Stress	GO:0006979	11	0.00289335		Small Molecule Metabolic Process	GO:0044281	43	1.46596e-07
Response To Endogenous Stimulus	GO:0009719	19	0.00289335		Carboxylic Acid Metabolic Process	GO:0019752	29	4.7904e-07
Carboxylic Acid Metabolic Process	GO:0019752	22	0.00339357		Oxoacid Metabolic Process	GO:0043436	29	4.7904e-07
Organic Acid Metabolic Process	GO:0006082	22	0.00339357		Organic Acid Metabolic Process	GO:0006082	29	4.7904e-07
Oxoacid Metabolic Process	GO:0043436	22	0.00339357		Jasmonic Acid Biosynthetic Process	GO:0009695	9	5.24533e-07
Response To Cold	GO:0009409	11	0.00360184		Cellular Ketone Metabolic Process	GO:0042180	29	5.24533e-07
Cellular Ketone Metabolic Process	GO:0042180	22	0.00360184		Auxin Metabolic Process	GO:0009850	9	6.66215e-07
Response To Reactive Oxygen Species	GO:0000302	8	0.00466798		Oxylipin Biosynthetic Process	GO:0031408	9	6.66215e-07
Small Molecule Metabolic Process	GO:0044281	33	0.00466798		Glucosinolate Metabolic Process	GO:0019760	10	1.00311e-06
Response To External Stimulus	GO:0009605	14	0.0060594		Glycosinolate Metabolic Process	GO:0019757	10	1.00311e-06
Monocarboxylic Acid Metabolic Process	GO:0032787	17	0.00663011		S-Glycoside Metabolic Process	GO:0016143	10	1.00311e-06
Response To Carbohydrate Stimulus	GO:0009743	12	0.00692633		Indoleacetic Acid Biosynthetic Process	GO:0009684	8	1.24101e-06
Response To Jasmonic Acid Stimulus	GO:0009753	9	0.00731584		Indoleacetic Acid Metabolic Process	GO:0009683	8	1.27445e-06
Response To Light Intensity	GO:0009642	7	0.0074475		Response To Chemical Stimulus	GO:0042221	40	1.33481e-06
Response To Biotic Stimulus	GO:0009607	18	0.00803515		Response To External Stimulus	GO:0009605	19	2.91409e-06
Response To Metal Ion	GO:0010038	10	0.00877703		Auxin Biosynthetic Process	GO:0009851	8	2.91919e-06
Cellular Process	GO:0009987	79	0.00922893		Cellular Amino Acid Catabolic Process	GO:0009063	9	2.95323e-06
Response To Other Organism	GO:0051707	16	0.00930876		Hormone Metabolic Process	GO:0042445	11	4.88622e-06
Response To Abscisic Acid Stimulus	GO:0009737	10	0.00960194		Indole-Containing Compound Biosynthetic Process	GO:0042435	8	6.0605e-06
Response To Heat	GO:0009408	7	0.0100732		Glycoside Metabolic Process	GO:0016137	10	7.9278e-06
Cold Acclimation	GO:0009631	3	0.0105127		Heterocycle Metabolic Process	GO:0046483	18	7.9278e-06
Response To Fructose Stimulus	GO:0009750	5	0.0116517		Cellular Nitrogen Compound Biosynthetic Process	GO:0044271	16	7.9278e-06
Response To High Light Intensity	GO:0009644	6	0.0116517		Indole-Containing Compound Metabolic Process	GO:0042430	8	8.46933e-06
Regulation Of Biological Quality	GO:0065008	17	0.0135011		Hormone Biosynthetic Process	GO:0042446	10	9.48715e-06
Response To Wounding	GO:0009611	7	0.0162507		Amine Catabolic Process	GO:0009310	9	1.03862e-05
Sulfur Compound Metabolic Process	GO:0006790	10	0.0162507		Response To Organic Substance	GO:0010033	30	1.65612e-05
Protein Folding	GO:0006457	7	0.0162507		Fatty Acid Biosynthetic Process	GO:0006633	10	1.93183e-05
Secondary Metabolic Process	GO:0019748	14	0.0176108		Cellular Hormone Metabolic Process	GO:0034754	8	2.02086e-05
Response To Desiccation	GO:0009269	3	0.0176108		Glycosinolate Biosynthetic Process	GO:0019758	8	2.04533e-05
Response To Monosaccharide Stimulus	GO:0034284	5	0.0193923		Glucosinolate Biosynthetic Process	GO:0019761	8	2.04533e-05
Response To Hexose Stimulus	GO:0009746	5	0.0193923		S-Glycoside Biosynthetic Process	GO:0016144	8	2.04533e-05
Response To Cadmium Ion	GO:0046686	8	0.0200212		Regulation Of Biological Quality	GO:0065008	22	2.45359e-05
Response To Hydrogen Peroxide	GO:0042542	6	0.020551		Aromatic Compound Biosynthetic Process	GO:0019438	14	2.46213e-05
Di-, Tri-Valent Inorganic Cation Homeostasis	GO:0055066	4	0.0212145		Sulfur Compound Metabolic Process	GO:0006790	14	2.534e-05
Homeostatic Process	GO:0042592	8	0.0216837		Fatty Acid Metabolic Process	GO:0006631	13	2.71736e-05
Chemical Homeostasis	GO:0048878	6	0.0236153		Response To Fungus	GO:0009620	12	2.9334e-05
Cellular Carbohydrate Metabolic Process	GO:0044262	17	0.0236153		Response To Other Organism	GO:0051707	20	3.3085e-05
Response To Fungus	GO:0009620	8	0.025013		Cellular Modified Amino Acid Metabolic Process	GO:0006575	14	3.58002e-05
Response To Light Stimulus	GO:0009416	13	0.0276318		Response To Osmotic Stress	GO:0006970	15	4.58376e-05
Transmembrane Transport	GO:0055085	9	0.0329598		Response To Cold	GO:0009409	13	4.58376e-05
Catabolic Process	GO:0009056	19	0.0329598		Catabolic Process	GO:0009056	25	5.48556e-05
Glucosinolate Metabolic Process	GO:0019760	5	0.0333582		Response To Endogenous Stimulus	GO:0009719	21	5.48556e-05
S-Glycoside Metabolic Process	GO:0016143	5	0.0333582		Regulation Of Hormone Levels	GO:0010817	11	6.84606e-05
Glycosinolate Metabolic Process	GO:0019757	5	0.0333582		Glycoside Biosynthetic Process	GO:0016138	8	7.62541e-05
Small Molecule Catabolic Process	GO:0044282	11	0.0335385		Defense Response	GO:0006952	21	7.62541e-05
Cellular Metabolic Process	GO:0044237	64	0.0335871		Cellular Catabolic Process	GO:0044248	24	8.33681e-05
Cellular Amine Metabolic Process	GO:0044106	11	0.0360439		Multi-Organism Process	GO:0051704	22	8.71932e-05
Amine Catabolic Process	GO:0009310	5	0.0366293		Response To Jasmonic Acid Stimulus	GO:0009753	11	9.00588e-05
Cation Homeostasis	GO:0055080	5	0.0374821		Response To Biotic Stimulus	GO:0009607	21	9.42999e-05
Response To Radiation	GO:0009314	13	0.0387835		Sulfur Compound Biosynthetic Process	GO:0044272	11	0.000114174
Cellular Catabolic Process	GO:0044248	18	0.0423097		Aromatic Amino Acid Family Metabolic Process	GO:0009072	8	0.000173582
Cellular Response To Stress	GO:0033554	14	0.0423097		Response To Temperature Stimulus	GO:0009266	15	0.000181013
Carbohydrate Catabolic Process	GO:0016052	8	0.0449495		Cellular Nitrogen Compound Metabolic Process	GO:0034641	18	0.000241959
Ion Homeostasis	GO:0050801	5	0.0494443		Defense Response To Fungus	GO:0050832	9	0.000245552
					Defense Response, Incompatible Interaction	GO:0009814	11	0.000258499
					Cellular Amino Acid Metabolic Process	GO:0006520	14	0.000297469
					Response To Karrikin	GO:0080167	6	0.000303013
					Regulation Of Response To Stimulus	GO:0048583	12	0.000342089
					Tryptophan Catabolic Process	GO:0006569	5	0.000374843
					Indolalkylamine Catabolic Process	GO:0046218	5	0.000374843
					Pigment Biosynthetic Process	GO:0046148	8	0.000389555
					Indole-Containing Compound Catabolic Process	GO:0042436	5	0.00040874
					Response To Sucrose Stimulus	GO:0009744	7	0.00045319
					Response To Light Stimulus	GO:0009416	16	0.000458594
					Toxin Catabolic Process	GO:0009407	7	0.00046209
					Toxin Metabolic Process	GO:0009404	7	0.00046209
					Response To Disaccharide Stimulus	GO:0034285	7	0.000469716
					Response To Oxidative Stress	GO:0006979	11	0.00048935
					Aromatic Amino Acid Family Catabolic Process	GO:0009074	5	0.000490534
					Cellular Amine Metabolic Process	GO:0044106	14	0.000524642
					Defense Response To Bacterium	GO:0042742	9	0.000531707
					Carbohydrate Metabolic Process	GO:0005975	23	0.000552944
					Organic Acid Catabolic Process	GO:0016054	9	0.000632801
					Carboxylic Acid Catabolic Process	GO:0046395	9	0.000632801
					Coenzyme Metabolic Process	GO:0006732	10	0.000688105
					Immune Response	GO:0006955	14	0.000718228
					Immune System Process	GO:0002376	14	0.000718228
					Response To Water Deprivation	GO:0009414	9	0.000754305
					Cellular Lipid Metabolic Process	GO:0044255	17	0.000770805
					Hyperosmotic Salinity Response	GO:0042538	6	0.000771825
					Response To Radiation	GO:0009314	16	0.000771825
					Response To Water Stimulus	GO:0009415	9	0.000833446
					Tryptophan Metabolic Process	GO:0006568	5	0.000888615
					Indolalkylamine Metabolic Process	GO:0006586	5	0.000888615
					Regulation Of Defense Response	GO:0031347	10	0.000888615
					Glycine Catabolic Process	GO:0006546	4	0.000969509
					Regulation Of Response To Stress	GO:0080134	10	0.00106382
					Aromatic Compound Catabolic Process	GO:0019439	5	0.00106382
					Amine Metabolic Process	GO:0009308	14	0.00106382
					Serine Family Amino Acid Catabolic Process	GO:0009071	4	0.00106647
					Response To Salt Stress	GO:0009651	12	0.00108922
					Response To Toxin	GO:0009636	3	0.0011369
					Innate Immune Response	GO:0045087	13	0.00134143
					Small Molecule Catabolic Process	GO:0044282	13	0.00138697
					Heterocycle Catabolic Process	GO:0046700	7	0.00138697
					Pigment Metabolic Process	GO:0042440	8	0.00142062
					Response To Bacterium	GO:0009617	10	0.00145026
					Cellular Biogenic Amine Catabolic Process	GO:0042402	5	0.0014548
					Serine Family Amino Acid Metabolic Process	GO:0009069	7	0.00148545
					Glycine Metabolic Process	GO:0006544	4	0.00150428
					Regulation Of Response To Red Or Far Red Light	GO:2000030	2	0.00153702
					Anthocyanin-Containing Compound Biosynthetic Process	GO:0009718	4	0.00156597
					Cellular Response To Organic Substance	GO:0071310	15	0.00156597
					Biological Regulation	GO:0065007	43	0.00160759
					Cellular Response To Chemical Stimulus	GO:0070887	16	0.00212486
					Response To Abscisic Acid Stimulus	GO:0009737	10	0.00246208
					Cellular Process	GO:0009987	78	0.00314231
					Cellular Modified Amino Acid Catabolic Process	GO:0042219	5	0.00316631
					Lipid Metabolic Process	GO:0006629	18	0.00319507
					Regulation Of Innate Immune Response	GO:0045088	8	0.00321124
					Cellular Carbohydrate Metabolic Process	GO:0044262	18	0.00322829
					Regulation Of Immune Response	GO:0050776	8	0.00333577
					Regulation Of Immune System Process	GO:0002682	8	0.00333577
					Response To Microbial Phytotoxin	GO:0010188	2	0.00382849
					Positive Regulation Of Response To Stimulus	GO:0048584	4	0.00400358
					Carbohydrate Biosynthetic Process	GO:0016051	13	0.00429164
					Cellular Response To Endogenous Stimulus	GO:0071495	11	0.00447117
					Anthocyanin-Containing Compound Metabolic Process	GO:0046283	4	0.00447117
					Cellular Carbohydrate Biosynthetic Process	GO:0034637	12	0.00447117
					Systemic Acquired Resistance	GO:0009627	8	0.00459155
					Peptide Metabolic Process	GO:0006518	3	0.00506972
					Hyperosmotic Response	GO:0006972	6	0.00533647
					Regulation Of Stomatal Movement	GO:0010119	3	0.00536272
					Metabolic Process	GO:0008152	74	0.00542668
					Leucine Biosynthetic Process	GO:0009098	2	0.0068607
					Lipoate Metabolic Process	GO:0009106	3	0.00729985
					Cellular Response To Abiotic Stimulus	GO:0071214	4	0.00762394
					Red Or Far-Red Light Signaling Pathway	GO:0010017	3	0.00765234
					Cellular Biogenic Amine Metabolic Process	GO:0006576	5	0.00781002
					Lipid Biosynthetic Process	GO:0008610	13	0.00787556
					Cellular Response To Red Or Far Red Light	GO:0071489	3	0.00843914
					Cofactor Metabolic Process	GO:0051186	10	0.00867083
					Cellular Amino Acid Biosynthetic Process	GO:0008652	8	0.00897263
					Abscission	GO:0009838	3	0.00979101
					Cellular Metabolic Process	GO:0044237	64	0.0105269
					Regulation Of Abscisic Acid Mediated Signaling Pathway	GO:0009787	3	0.0113271
					Response To Hormone Stimulus	GO:0009725	14	0.0113455
					Amine Biosynthetic Process	GO:0009309	8	0.0114542
					Glutathione Metabolic Process	GO:0006749	2	0.011756
					Cellular Modified Amino Acid Biosynthetic Process	GO:0042398	8	0.0124066
					Protein Polymerization	GO:0051258	3	0.014015
					Response To Carbohydrate Stimulus	GO:0009743	10	0.0144445
					Leucine Metabolic Process	GO:0006551	2	0.0164477
					Branched-Chain Amino Acid Biosynthetic Process	GO:0009082	2	0.0164477
					Phenylpropanoid Biosynthetic Process	GO:0009699	6	0.0170777
					Flavonoid Biosynthetic Process	GO:0009813	5	0.0176525
					Cellular Response To Stimulus	GO:0051716	19	0.0195463
					Positive Regulation Of Abscisic Acid Mediated Signaling Pathway	GO:0009789	2	0.0198078
					Signaling	GO:0023052	19	0.0207266
					Response To Fructose Stimulus	GO:0009750	4	0.0213821
					Negative Regulation Of Response To Stimulus	GO:0048585	6	0.0216693
					Unsaturated Fatty Acid Biosynthetic Process	GO:0006636	3	0.0216693
					Nucleobase-Containing Small Molecule Metabolic Process	GO:0055086	9	0.0216693
					Sulfur Amino Acid Metabolic Process	GO:0000096	7	0.0217264
					Unsaturated Fatty Acid Metabolic Process	GO:0033559	3	0.022248
					Signal Transduction	GO:0007165	15	0.0228999
					Oligosaccharide Metabolic Process	GO:0009311	5	0.0231571
					Stomatal Movement	GO:0010118	3	0.0235609
					Positive Regulation Of Biological Process	GO:0048518	10	0.0242384
					Proximal/Distal Pattern Formation	GO:0009954	2	0.0243385
					Vitamin Metabolic Process	GO:0006766	4	0.024708
					Flavonoid Metabolic Process	GO:0009812	5	0.0248722
					Syncytium Formation	GO:0006949	2	0.0260259
					Cellular Response To Radiation	GO:0071478	3	0.0261339
					Cellular Response To Light Stimulus	GO:0071482	3	0.0261339
					Heterocycle Biosynthetic Process	GO:0018130	5	0.026383
					Cellular Response To Hormone Stimulus	GO:0032870	8	0.0289558
					Coenzyme Biosynthetic Process	GO:0009108	4	0.0294719
					Oligosaccharide Catabolic Process	GO:0009313	2	0.0294719
					Cellular Response To Abscisic Acid Stimulus	GO:0071215	5	0.0311577
					Oxidoreduction Coenzyme Metabolic Process	GO:0006733	5	0.0319454
					Signal Transmission	GO:0023060	15	0.0327046
					Response To Monosaccharide Stimulus	GO:0034284	4	0.0329986
					Response To Hexose Stimulus	GO:0009746	4	0.0329986
					Negative Regulation Of Defense Response	GO:0031348	5	0.0331982
					Protein Targeting To Membrane	GO:0006612	6	0.0343084
					Positive Regulation Of Signal Transduction	GO:0009967	2	0.0347922
					Positive Regulation Of Signaling	GO:0023056	2	0.0347922
					Phenylpropanoid Metabolic Process	GO:0009698	6	0.0367074
					Cellular Response To Jasmonic Acid Stimulus	GO:0071395	5	0.0367074
					Jasmonic Acid Mediated Signaling Pathway	GO:0009867	5	0.0367074
					Chromatin Remodeling	GO:0006338	2	0.0385976
					Response To Red Or Far Red Light	GO:0009639	6	0.0385976
					Primary Metabolic Process	GO:0044238	62	0.0385976
					Cold Acclimation	GO:0009631	2	0.0406662
					Chromatin Remodeling At Centromere	GO:0031055	1	0.0415399
					Positive Regulation Of Cell Communication	GO:0010647	2	0.0415399
					Raffinose Catabolic Process	GO:0034484	1	0.0415399
					Cellular Response To Sucrose Starvation	GO:0043617	1	0.0415399
					Cellular Hyperosmotic Salinity Response	GO:0071475	1	0.0415399
					Cellular Hyperosmotic Response	GO:0071474	1	0.0415399
					Response To Freezing	GO:0050826	3	0.0415399
					Centromeric Heterochromatin Assembly	GO:0031508	1	0.0415399
					Response To Mycotoxin	GO:0010046	1	0.0415399
					Branched-Chain Amino Acid Metabolic Process	GO:0009081	2	0.0435397
					Starch Biosynthetic Process	GO:0019252	4	0.0437553
					Activation Of Innate Immune Response	GO:0002218	2	0.047712
					Activation Of Immune Response	GO:0002253	2	0.047712
					Floral Organ Abscission	GO:0010227	2	0.047712
					Cellular Biosynthetic Process	GO:0044249	44	0.0483461
					Response To Uv-B	GO:0010224	3	0.048426
					Biosynthetic Process	GO:0009058	45	0.0486487
					Carbohydrate Catabolic Process	GO:0016052	7	0.0490351
					Plant-Type Cell Wall Loosening	GO:0009828	2	0.0491392
